# Supplementary material for: Collagen/Chitosan Gels Cross-Linked with Genipin for Wound Healing in Mice with Induced Diabetes
Source: Materials (Basel). 2021 Dec 22;15(1):15. doi: 10.3390/ma15010015 (PMC8745956; doi:10.3390/ma15010015)
Supplement: Supplementary file 1 [file materials-15-00015-s001.zip]

Archive with 1 entries (1 files):
- materials-1501974-supplementary.pdf
